# Supplementary material for: A method for ultrafast tissue clearing that preserves fluorescence for multimodal and longitudinal brain imaging
Source: BMC Biol. 2022 Mar 29;20:77. doi: 10.1186/s12915-022-01275-6 (PMC8966190; doi:10.1186/s12915-022-01275-6)
Supplement: Supplementary file 11 — Additional file 11: The individual raw data values of figures and Additional files for number of replicates ≤ 6. All the data are cited in the figure legend. [file 12915_2022_1275_MOESM11_ESM.zip › Table S2.xlsx]

## Sheet: Sheet1
	PBS				AKS
anterior commissure	43.0169	42.5842	42.1797	42.1827	94.9614	93.3452	96.5661	95.1557
cortex	80.1708	80.329	78.7456	79.1936	98.3668	98.5475	95.8076	96.7447
