# Supplementary material for: A method for ultrafast tissue clearing that preserves fluorescence for multimodal and longitudinal brain imaging
Source: BMC Biol. 2022 Mar 29;20:77. doi: 10.1186/s12915-022-01275-6 (PMC8966190; doi:10.1186/s12915-022-01275-6)
Supplement: Supplementary file 11 — Additional file 11: The individual raw data values of figures and Additional files for number of replicates ≤ 6. All the data are cited in the figure legend. [file 12915_2022_1275_MOESM11_ESM.zip › Table S3.xlsx]

## Sheet: YFP
	CUBIC-1			ScaleSQ(5)			FOCM			AKS
0 min	0.973148	1.12753	0.899326	1.17607	1.09015	0.887066	1.16083	1.04407	0.795108	1.06408	1.04786	0.888058
10 min	1.75159	1.91926	1.60238	1.87547	1.91126	1.30177	0.373099	0.374695	0.377673	3.95674	3.20479	2.83456
24hr	2.04817	2.1517	1.73369	2.14392	2.0058	1.37062	0.264352	0.277243	0.272603	3.83836	3.15002	2.68534

## Sheet: ChR2-EYFP
	CUBIC-1			ScaleSQ(5)			FOCM			AKS
0 min	0.919948	1.06273	1.01732	1.06182	0.954064	0.984544	1.03203	1.02449	0.945222	1.00544	0.967756	1.0268
10 min	0.974471	1.11504	1.07219	1.34249	1.19828	1.41041	0.381225	0.48681	0.533109	2.03691	2.27698	2.60161
24hr	1.15168	1.17592	1.18232	1.38177	1.40357	1.62549	0.542598	0.584388	0.595559	2.12594	2.4307	2.9179

## Sheet: tdTomato
	CUBIC-1			ScaleSQ(5)			FOCM			AKS
0 min	1.08945	0.998469	0.912077	1.008	1.09733	0.894792	1.08377	0.965241	0.950984	0.962638	1.03656	1.0008
10 min	0.997041	0.947081	0.911767	1.05387	1.08128	0.912895	0.446843	0.427631	0.391378	1.32182	1.39357	1.32509
24hr	0.998531	0.94857	0.957259	1.00242	0.99349	0.937446	0.451595	0.437475	0.399661	1.29875	1.3121	1.25631
