# Supplementary material for: A method for ultrafast tissue clearing that preserves fluorescence for multimodal and longitudinal brain imaging
Source: BMC Biol. 2022 Mar 29;20:77. doi: 10.1186/s12915-022-01275-6 (PMC8966190; doi:10.1186/s12915-022-01275-6)
Supplement: Supplementary file 11 — Additional file 11: The individual raw data values of figures and Additional files for number of replicates ≤ 6. All the data are cited in the figure legend. [file 12915_2022_1275_MOESM11_ESM.zip › Table S4.xlsx]

## Sheet: Sheet1
	Time(s)	PBS			AKS
	0	1.00364	0.947611	1.04875	1.02219	0.965587	1.01222
	3.216	0.988785	0.93698	1.04392	1.02056	0.960815	1.00848
	6.432	0.9762	0.933553	1.031	1.01845	0.959525	1.0066
	9.648	0.965674	0.925444	1.02053	1.01282	0.957167	1.00571
	12.864	0.956366	0.921408	1.01052	1.01407	0.956458	1.00432
	16.08	0.944708	0.912702	0.99875	1.01269	0.9555	1.00322
	19.296	0.931134	0.903522	0.98927	1.01024	0.952557	1.00229
	22.512	0.922301	0.898076	0.976056	1.00992	0.950699	0.998176
	25.728	0.904546	0.890799	0.961989	1.00842	0.952903	0.999482
	28.944	0.892051	0.881355	0.947585	1.00841	0.951195	0.999395
	32.16	0.875902	0.869537	0.933451	1.00948	0.949737	0.997712
	35.376	0.858598	0.863294	0.913391	1.00889	0.949493	0.997037
	38.592	0.84625	0.8544	0.900263	1.00928	0.948453	0.994719
	41.808	0.835875	0.84363	0.882563	1.00688	0.946752	0.993744
	45.024	0.817599	0.834503	0.867668	1.00484	0.946405	0.993014
	48.24	0.804917	0.827141	0.850481	1.00653	0.945996	0.993144
	51.456	0.786982	0.817891	0.830331	1.00728	0.944966	0.98996
	54.672	0.766145	0.806592	0.807755	1.00542	0.943826	0.98975
	57.888	0.746719	0.795168	0.788476	1.00686	0.943787	0.989593
	61.104	0.725851	0.784846	0.765991	1.00603	0.943992	0.989363
	64.32	0.707367	0.769576	0.742956	1.00497	0.940939	0.986698
	67.536	0.683816	0.755992	0.718885	1.00274	0.942142	0.987903
	70.752	0.659404	0.740632	0.691662	1.00372	0.939389	0.985446
	73.968	0.640102	0.725356	0.667932	1.00227	0.93763	0.984555
	77.184	0.614407	0.709906	0.640898	0.999808	0.939622	0.983604
	80.4	0.589379	0.690566	0.614766	0.998652	0.937357	0.982063
	83.616	0.566013	0.674623	0.587915	0.999891	0.936267	0.980753
	86.832	0.540379	0.651256	0.562909	1.00063	0.93444	0.979231
	90.048	0.517066	0.633713	0.532917	0.99927	0.936111	0.97968
	93.264	0.493173	0.612402	0.507828	1.00095	0.936278	0.978755
	96.48	0.468375	0.596007	0.480729	0.997929	0.933029	0.976074
	99.696	0.44696	0.572303	0.456988	0.997538	0.933805	0.978158
	102.912	0.424434	0.551963	0.433336	0.99709	0.933063	0.977432
	106.128	0.404241	0.533448	0.413751	0.999769	0.93447	0.977271
	109.344	0.383265	0.512087	0.392314	0.999429	0.931319	0.975465
	112.56	0.367237	0.492035	0.37312	0.997513	0.934214	0.976197
	115.776	0.35106	0.473678	0.354952	0.99882	0.934157	0.976692
	118.992	0.335109	0.453136	0.338998	0.997833	0.933366	0.974537
	122.208	0.321528	0.434253	0.32421	0.998223	0.931908	0.974623
	125.424	0.307895	0.416604	0.310918	0.998943	0.930234	0.972088
	128.64	0.29509	0.399427	0.297249	0.996815	0.930937	0.973134
	131.856	0.28485	0.381582	0.285212	0.997463	0.931291	0.971429
	135.072	0.274466	0.365422	0.275203	0.997586	0.931398	0.971968
	138.288	0.265995	0.352247	0.266264	0.996964	0.929009	0.970118
	141.504	0.25913	0.33893	0.258805	0.997437	0.927646	0.968487
	144.72	0.253304	0.326947	0.253162	0.99812	0.927844	0.968604
	147.936	0.248032	0.316723	0.247051	1.00032	0.92857	0.968166
	151.152	0.243396	0.307583	0.243205	0.997648	0.926179	0.967227
	154.368	0.23822	0.297063	0.23822	0.997307	0.925925	0.966266
	157.584	0.234643	0.289222	0.234877	0.996939	0.925878	0.964994
	160.8	0.231105	0.2802	0.231408	0.996937	0.926632	0.964757
	164.016	0.228239	0.273187	0.228647	0.996709	0.925941	0.964596
	167.232	0.22577	0.266411	0.225647	0.995952	0.925984	0.96294
	170.448	0.223432	0.259834	0.223731	0.995863	0.925378	0.964486
	173.664	0.221162	0.253245	0.221282	0.995327	0.924003	0.963008
	176.88	0.219359	0.248224	0.219893	0.995836	0.924382	0.962378
	180.096	0.218173	0.244031	0.21852	0.99512	0.926144	0.962611
	183.312	0.216917	0.239664	0.217342	0.995736	0.923779	0.963275
	186.528	0.215745	0.236201	0.215852	0.995947	0.921772	0.961061
	189.744	0.215109	0.233426	0.214966	0.993939	0.920927	0.960192
	192.96	0.214464	0.230289	0.214497	0.995085	0.924553	0.960659
	196.176	0.213673	0.227723	0.21398	0.994295	0.92278	0.957965
	199.392	0.212928	0.225598	0.21334	0.993778	0.921381	0.958384
	202.608	0.212695	0.223184	0.213072	0.99523	0.921592	0.957641
	205.824	0.212428	0.221679	0.212699	0.992778	0.92226	0.957123
	209.04	0.212219	0.21997	0.212177	0.994929	0.918995	0.95432
	212.256	0.21179	0.218911	0.211833	0.994473	0.920506	0.954574
	215.472	0.211813	0.217624	0.211974	0.995031	0.917843	0.952114
	218.688	0.211829	0.21724	0.211712	0.994709	0.915494	0.950456
	221.904	0.211564	0.216306	0.211688	0.994112	0.917342	0.951999
	225.12	0.211276	0.215442	0.211449	0.992122	0.916536	0.951266
	228.336	0.211153	0.214847	0.211265	0.992948	0.917324	0.950313
	231.552	0.211379	0.214529	0.211421	0.991985	0.91707	0.95044
	234.768	0.211268	0.21388	0.211196	0.993678	0.91577	0.949257
	237.984	0.210906	0.213402	0.211027	0.991284	0.915408	0.9497
	241.2	0.210989	0.213315	0.211023	0.990737	0.915062	0.948964
	244.416	0.210785	0.213027	0.210789	0.989107	0.913446	0.947679
	247.632	0.210772	0.212664	0.210654	0.987427	0.912773	0.947176
	250.848	0.210888	0.212768	0.21094	0.98655	0.912731	0.946783
	254.064	0.210854	0.212826	0.211041	0.986764	0.914422	0.945365
	257.28	0.210872	0.212497	0.210806	0.986556	0.911606	0.945801
	260.496	0.210835	0.212236	0.210746	0.987951	0.909373	0.9424
	263.712	0.210729	0.212305	0.21067	0.986782	0.910306	0.943545
	266.928	0.210772	0.212087	0.210549	0.986405	0.907398	0.941713
	270.144	0.210625	0.211887	0.210627	0.984937	0.910059	0.941645
	273.36	0.210594	0.211823	0.210523	0.984633	0.909901	0.941383
	276.576	0.21067	0.211794	0.210721	0.984626	0.909412	0.94005
	279.792	0.210593	0.211859	0.210625	0.983431	0.90505	0.936904
	283.008	0.210625	0.211567	0.21068	0.981755	0.90391	0.936299
	286.224	0.210816	0.211581	0.210644	0.981481	0.904224	0.934632
	289.44	0.210631	0.211727	0.210744	0.98177	0.90534	0.936528
	292.656	0.210618	0.211434	0.210592	0.981028	0.904595	0.934718
	295.872	0.21057	0.211546	0.210569	0.981495	0.904362	0.933331
	299.088	0.210578	0.211433	0.210455	0.979978	0.902658	0.932191
	302.304	0.210523	0.21136	0.210439	0.981758	0.901582	0.932762
	305.52	0.210303	0.211146	0.210148	0.980336	0.904547	0.932174
	308.736	0.210438	0.21117	0.210532	0.979734	0.902451	0.932258
	311.952	0.210475	0.210998	0.210297	0.980254	0.902176	0.93151
	315.168	0.210237	0.210861	0.210028	0.980266	0.900923	0.929174
	318.384	0.210514	0.210859	0.210498	0.97904	0.901613	0.930614
	321.6	0.210217	0.210985	0.210238	0.978611	0.901715	0.929477
	324.816	0.210431	0.210791	0.210302	0.978575	0.900612	0.929418
	328.032	0.210402	0.210992	0.210388	0.976901	0.898135	0.926792
	331.248	0.210498	0.210938	0.210478	0.977333	0.899255	0.926501
	334.464	0.210367	0.211047	0.210385	0.979031	0.899297	0.926137
	337.68	0.210537	0.211044	0.210573	0.976722	0.898532	0.925674
	340.896	0.210503	0.210961	0.210406	0.976401	0.897084	0.922765
	344.112	0.210117	0.210941	0.210189	0.976156	0.897309	0.92407
	347.328	0.210365	0.210884	0.210355	0.977388	0.897951	0.923483
	350.544	0.210293	0.210707	0.210171	0.977721	0.897194	0.923338
	353.76	0.210265	0.21085	0.21022	0.973634	0.897275	0.922558
	356.976	0.210322	0.210623	0.210347	0.97471	0.894765	0.920126
	360.192	0.210532	0.210807	0.210454	0.975528	0.895194	0.921731
	363.408	0.210672	0.210785	0.210627	0.973822	0.894672	0.919405
	366.624	0.210494	0.211047	0.210558	0.976015	0.894531	0.918883
	369.84	0.210472	0.210814	0.210476	0.971543	0.892345	0.916753
	373.056	0.210416	0.210761	0.210368	0.971208	0.892065	0.917551
	376.272	0.210454	0.210815	0.210438	0.972911	0.892489	0.918833
	379.488	0.210356	0.21067	0.210259	0.971691	0.891425	0.917432
	382.704	0.21051	0.210877	0.210431	0.968865	0.890733	0.916496
	385.92	0.210282	0.210675	0.210294	0.968916	0.88982	0.916658
	389.136	0.210469	0.21066	0.210429	0.971031	0.891751	0.916627
	392.352	0.210286	0.210757	0.210289	0.968488	0.88879	0.915242
	395.568				0.968641	0.887273	0.914409
	398.784				0.968852	0.889141	0.913238
	402				0.967099	0.887767	0.912932
	405.216				0.96783	0.888188	0.912262
	408.432				0.967916	0.889163	0.91106
	411.648				0.96791	0.889065	0.912068
	414.864				0.970319	0.887956	0.910533
	418.08				0.967948	0.887975	0.911268
	421.296				0.966086	0.887371	0.909905
	424.512				0.967246	0.886565	0.90983
	427.728				0.9664	0.887607	0.909194
	430.944				0.967569	0.887948	0.909826
	434.16				0.96695	0.88701	0.908103
	437.376				0.96653	0.886191	0.907853
	440.592				0.968475	0.883895	0.90712
	443.808				0.968815	0.883085	0.910916
	447.024				0.968054	0.882102	0.910051
	450.24				0.96793	0.879696	0.904498
	453.456				0.960223	0.879305	0.903348
	456.672				0.961733	0.881275	0.901461
	459.888				0.960617	0.877774	0.899613
	463.104				0.957991	0.877783	0.899946
	466.32				0.954456	0.8772	0.899195
	469.536				0.955942	0.877043	0.897702
	472.752				0.953798	0.875405	0.897495
	475.968				0.95161	0.873289	0.895359
	479.184				0.951252	0.874225	0.895688
	482.4				0.951315	0.874201	0.89388
	485.616				0.95167	0.873644	0.893446
	488.832				0.952687	0.872599	0.891905
	492.048				0.953479	0.873112	0.892721
	495.264				0.950361	0.872492	0.891572
	498.48				0.952083	0.872652	0.892805
	501.696				0.951724	0.870584	0.891478
	504.912				0.949421	0.871515	0.889929
	508.128				0.950393	0.870295	0.888866
	511.344				0.948805	0.871575	0.889408
	514.56				0.948777	0.87035	0.887993
	517.776				0.949448	0.869687	0.88776
	520.992				0.948663	0.868602	0.886086
	524.208				0.948202	0.869104	0.886092
	527.424				0.94773	0.867635	0.885941
	530.64				0.948199	0.870621	0.886603
	533.856				0.948576	0.868962	0.885
	537.072				0.94768	0.86851	0.884435
	540.288				0.947708	0.870318	0.885912
	543.504				0.949131	0.868695	0.883535
	546.72				0.94589	0.869395	0.883166
	549.936				0.945497	0.867081	0.881495
	553.152				0.945615	0.869198	0.883028
	556.368				0.944996	0.866273	0.879885
	559.584				0.943545	0.865309	0.87889
	562.8				0.943045	0.866244	0.878751
	566.016				0.943238	0.865668	0.877633
	569.232				0.942957	0.867323	0.878482
	572.448				0.94176	0.86516	0.877487
	575.664				0.940736	0.864535	0.875684
	578.88				0.941328	0.866767	0.877365
	582.096				0.942734	0.865796	0.876937
	585.312				0.940227	0.863903	0.874849
	588.528				0.940835	0.862549	0.87546
	591.744				0.940127	0.865603	0.876742
	594.96				0.939714	0.863679	0.874904
	598.176				0.940473	0.863465	0.875063
	601.392				0.93868	0.862809	0.873435
	604.608				0.93756	0.862887	0.872825
	607.824				0.935175	0.861452	0.872138
	611.04				0.938744	0.863258	0.872531
	614.256				0.937285	0.861716	0.872404
	617.472				0.937718	0.863883	0.87275
	620.688				0.93896	0.861468	0.870777
	623.904				0.93574	0.861398	0.871462
	627.12				0.934597	0.861043	0.868876
	630.336				0.934454	0.860506	0.86909
	633.552				0.931482	0.86064	0.869086
	636.768				0.931865	0.860096	0.86954
	639.984				0.934283	0.859545	0.8686
	643.2				0.93289	0.858487	0.868084
	646.416				0.931484	0.860257	0.866991
	649.632				0.932858	0.859676	0.867232
	652.848				0.932651	0.859271	0.866765
	656.064				0.930622	0.858482	0.867247
	659.28				0.930779	0.859019	0.867584
	662.496				0.930051	0.856169	0.864518
	665.712				0.929493	0.855312	0.864751
	668.928				0.928475	0.857855	0.865025
	672.144				0.927879	0.857128	0.864287
	675.36				0.927966	0.855985	0.863453
	678.576				0.926778	0.856278	0.864479
	681.792				0.926774	0.855705	0.863187
	685.008				0.925577	0.855751	0.863726
	688.224				0.924501	0.85467	0.862235
	691.44				0.925555	0.856492	0.862227
	694.656				0.924121	0.854572	0.862375
	697.872				0.925221	0.855812	0.86229
	701.088				0.923963	0.853783	0.86164
	704.304				0.924093	0.853241	0.861021
	707.52				0.925409	0.855961	0.861919
	710.736				0.923938	0.853257	0.860764
	713.952				0.924545	0.854501	0.860711
	717.168				0.922039	0.855981	0.86102
	720.384				0.925409	0.8539	0.861155
	723.6				0.923598	0.855519	0.860156
	726.816				0.921557	0.853496	0.858806
	730.032				0.92222	0.850462	0.85676
	733.248				0.921542	0.850897	0.857458
	736.464				0.920377	0.853037	0.857524
	739.68				0.920318	0.851645	0.857478
	742.896				0.91928	0.853488	0.856736
	746.112				0.916563	0.848247	0.854786
	749.328				0.918515	0.851234	0.856704
	752.544				0.916965	0.851885	0.855988
	755.76				0.917295	0.84861	0.853629
	758.976				0.915594	0.848644	0.854313
	762.192				0.914464	0.851015	0.854294
	765.408				0.914747	0.846568	0.85206
	768.624				0.912849	0.845074	0.851605
	771.84				0.911891	0.845369	0.850649
	775.056				0.91352	0.847697	0.851828
	778.272				0.912593	0.847512	0.852227
	781.488				0.911879	0.844659	0.849459
	784.704				0.912346	0.84667	0.85066
	787.92				0.910236	0.84485	0.849093
	791.136				0.909122	0.845665	0.850022
	794.352				0.910234	0.844317	0.848684
	797.568				0.908274	0.844843	0.847313
	800.784				0.906523	0.84405	0.847983
	804				0.908678	0.842045	0.847282
	807.216				0.907966	0.844733	0.847375
	810.432				0.906271	0.842879	0.845968
	813.648				0.904946	0.8407	0.84458
	816.864				0.903979	0.84326	0.845705
	820.08				0.903714	0.840786	0.843439
	823.296				0.904153	0.841698	0.84473
	826.512				0.904944	0.840634	0.843551
	829.728				0.904064	0.841933	0.843946
	832.944				0.902045	0.841448	0.844123
	836.16				0.901791	0.840626	0.843102
	839.376				0.901857	0.840048	0.843158
	842.592				0.900388	0.840441	0.842774
	845.808				0.900618	0.839006	0.84211
	849.024				0.899228	0.839688	0.842492
	852.24				0.899405	0.838589	0.84114
	855.456				0.898804	0.840585	0.841683
	858.672				0.898134	0.837406	0.840377
	861.888				0.898014	0.837979	0.840697
	865.104				0.897516	0.838037	0.839965
	868.32				0.89642	0.837355	0.83938
	871.536				0.89668	0.836926	0.83917
	874.752				0.896351	0.835942	0.837992
	877.968				0.896091	0.835773	0.837465
	881.184				0.895637	0.835012	0.837642
	884.4				0.895301	0.836915	0.837345
	887.616				0.893877	0.835573	0.836304
	890.832				0.892948	0.83479	0.835817
	894.048				0.892095	0.834698	0.835746
	897.264				0.891979	0.836355	0.837213
	900.48				0.889717	0.832654	0.833479
	903.696				0.88846	0.83445	0.834346
	906.912				0.890094	0.833699	0.833723
	910.128				0.888646	0.833129	0.834339
	913.344				0.889984	0.835576	0.834665
	916.56				0.886923	0.833666	0.833862
	919.776				0.886619	0.831909	0.83262
	922.992				0.887521	0.832444	0.832685
	926.208				0.885538	0.830652	0.831242
	929.424				0.884078	0.832341	0.83154
	932.64				0.884046	0.832565	0.831748
	935.856				0.883058	0.831445	0.83127
	939.072				0.885703	0.83114	0.829787
	942.288				0.884392	0.828919	0.829792
	945.504				0.88199	0.829003	0.828754
	948.72				0.881507	0.830088	0.829402
	951.936				0.881281	0.828962	0.827173
	955.152				0.880467	0.826997	0.826723
	958.368				0.879852	0.828202	0.82786
	961.584				0.879674	0.828674	0.827631
	964.8				0.881753	0.827718	0.827118
	968.016				0.878953	0.828123	0.82701
	971.232				0.878381	0.826303	0.825998
	974.448				0.880378	0.827309	0.826949
	977.664				0.878589	0.828449	0.825754
	980.88				0.878471	0.82737	0.826417
	984.096				0.876538	0.825047	0.825212
	987.312				0.876725	0.82439	0.823246
	990.528				0.8749	0.826276	0.824665
	993.744				0.876207	0.824701	0.823571
	996.96				0.873306	0.82314	0.822707
	1000.18				0.871642	0.824138	0.822682
	1003.39				0.874104	0.824185	0.823178
	1006.61				0.873451	0.82363	0.822531
	1009.82				0.871989	0.820522	0.819476
	1013.04				0.871122	0.824074	0.820654
	1016.26				0.871519	0.822879	0.820815
	1019.47				0.869527	0.822434	0.820265
	1022.69				0.870462	0.822729	0.819829
	1025.9				0.868907	0.822774	0.820042
	1029.12				0.869363	0.822063	0.820066
	1032.34				0.867055	0.819973	0.81775
	1035.55				0.865389	0.819409	0.816355
	1038.77				0.865623	0.818845	0.816221
	1041.98				0.866045	0.820844	0.816907
	1045.2				0.864526	0.820001	0.816558
	1048.42				0.862446	0.817705	0.814796
	1051.63				0.864145	0.818945	0.815273
	1054.85				0.861302	0.815333	0.814074
	1058.06				0.860744	0.816866	0.812597
	1061.28				0.861355	0.817228	0.813609
	1064.5				0.85913	0.814813	0.810894
	1067.71				0.857813	0.815889	0.811546
	1070.93				0.858662	0.814868	0.810103
	1074.14				0.856428	0.81324	0.810157
	1077.36				0.855557	0.813503	0.808782
	1080.58				0.855221	0.812374	0.807799
	1083.79				0.852846	0.811177	0.807667
	1087.01				0.853546	0.81197	0.808708
	1090.22				0.852337	0.811661	0.806877
	1093.44				0.852643	0.808538	0.805692
	1096.66				0.851942	0.809705	0.806409
	1099.87				0.851215	0.811785	0.807232
	1103.09				0.852529	0.811515	0.807426
	1106.3				0.852706	0.811707	0.807002
	1109.52				0.852965	0.812599	0.807183
	1112.74				0.852372	0.813106	0.806848
	1115.95				0.851781	0.812099	0.807042
	1119.17				0.851168	0.809691	0.805487
	1122.38				0.849958	0.809133	0.80441
	1125.6				0.849361	0.810187	0.804915
	1128.82				0.849279	0.812179	0.805839
	1132.03				0.848939	0.807928	0.803276
	1135.25				0.847148	0.807502	0.802083
	1138.46				0.84802	0.808335	0.803196
	1141.68				0.846459	0.807198	0.802528
	1144.9				0.844536	0.80621	0.8018
	1148.11				0.847427	0.807293	0.80204
	1151.33				0.844255	0.808276	0.800921
	1154.54				0.844304	0.807211	0.800924
	1157.76				0.843569	0.806711	0.799712
	1160.98				0.845106	0.807155	0.801389
	1164.19				0.843437	0.807665	0.800382
	1167.41				0.84193	0.806832	0.799671
	1170.62				0.843154	0.806666	0.799185
	1173.84				0.842672	0.80528	0.798212
	1177.06				0.84084	0.804905	0.79857
	1180.27				0.841321	0.805685	0.797546
	1183.49				0.83934	0.802812	0.796848
	1186.7				0.840519	0.803319	0.79581
	1189.92				0.839455	0.803534	0.796158
	1193.14				0.838388	0.803055	0.795881
	1196.35				0.837948	0.801497	0.79376
	1199.57				0.837535	0.802305	0.794057
	1202.78				0.836978	0.80164	0.793623
	1206				0.835993	0.801262	0.79399
	1209.22				0.835459	0.802664	0.793364
	1212.43				0.83412	0.798777	0.792699
	1215.65				0.833741	0.799085	0.792051
	1218.86				0.833768	0.800803	0.79228
	1222.08				0.832679	0.799706	0.791906
	1225.3				0.831305	0.798781	0.79064
	1228.51				0.832472	0.799122	0.791046
	1231.73				0.832342	0.799166	0.790558
	1234.94				0.830104	0.798142	0.789658
	1238.16				0.830643	0.797941	0.789074
	1241.38				0.83073	0.798129	0.78961
	1244.59				0.830015	0.795518	0.787964
	1247.81				0.827738	0.797367	0.789072
	1251.02				0.82981	0.798688	0.78883
	1254.24				0.827779	0.799018	0.788952
	1257.46				0.82671	0.797268	0.787199
	1260.67				0.827232	0.795134	0.786153
	1263.89				0.826739	0.795032	0.786107
	1267.1				0.824488	0.796015	0.785546
	1270.32				0.825613	0.795247	0.786
	1273.54				0.825318	0.794045	0.785029
	1276.75				0.824118	0.793717	0.784329
	1279.97				0.824979	0.793223	0.782542
	1283.18				0.820907	0.794464	0.783751
	1286.4				0.822322	0.794194	0.78268
	1289.62				0.823533	0.794136	0.782656
	1292.83				0.820372	0.791046	0.780654
	1296.05				0.819986	0.792083	0.782124
	1299.26				0.821422	0.790467	0.780934
	1302.48				0.821314	0.789633	0.77964
	1305.7				0.819274	0.789632	0.779263
	1308.91				0.817824	0.789582	0.779563
	1312.13				0.817682	0.786838	0.776484
	1315.34				0.816315	0.786221	0.775855
	1318.56				0.816339	0.78728	0.775823
	1321.78				0.815535	0.784884	0.775618
	1324.99				0.814436	0.786169	0.77489
	1328.21				0.81385	0.784731	0.774031
	1331.42				0.812406	0.784122	0.774157
	1334.64				0.813027	0.783765	0.773713
	1337.86				0.811225	0.783686	0.7733
	1341.07				0.811066	0.783643	0.772262
	1344.29				0.810064	0.782261	0.771246
	1347.5				0.809656	0.785062	0.771966
	1350.72				0.81032	0.781481	0.770972
	1353.94				0.810228	0.782817	0.770356
	1357.15				0.808343	0.781218	0.770496
	1360.37				0.808444	0.780642	0.770574
	1363.58				0.807296	0.780681	0.768941
	1366.8				0.806664	0.779319	0.768164
	1370.02				0.806831	0.780371	0.768518
	1373.23				0.805547	0.77962	0.768185
	1376.45				0.80546	0.779223	0.768166
	1379.66				0.804602	0.778591	0.767104
	1382.88				0.804701	0.780227	0.767146
	1386.1				0.803952	0.78042	0.76735
	1389.31				0.803488	0.777796	0.765885
	1392.53				0.803086	0.779431	0.766152
	1395.74				0.803279	0.777992	0.764925
	1398.96				0.802664	0.777399	0.764496
	1402.18				0.803691	0.779551	0.764839
	1405.39				0.802729	0.776853	0.763829
	1408.61				0.801739	0.778244	0.764392
	1411.82				0.800893	0.777218	0.764176
	1415.04				0.800363	0.777746	0.764466
	1418.26				0.801368	0.777675	0.76429
	1421.47				0.802347	0.77747	0.763503
	1424.69				0.801711	0.776752	0.763024
	1427.9				0.801136	0.777127	0.762438
	1431.12				0.800047	0.775056	0.761853
	1434.34				0.799834	0.775622	0.76177
	1437.55				0.799245	0.774601	0.760445
	1440.77				0.797185	0.774141	0.760075
	1443.98				0.798185	0.7749	0.761477
	1447.2				0.796893	0.773964	0.758628
	1450.42				0.795911	0.772434	0.758468
	1453.63				0.793672	0.770896	0.756285
	1456.85				0.793988	0.770759	0.756671
	1460.06				0.793054	0.771142	0.756123
	1463.28				0.792247	0.770879	0.755854
	1466.5				0.791142	0.768612	0.754159
	1469.71				0.79005	0.768274	0.753695
	1472.93				0.789585	0.767972	0.752991
	1476.14				0.78966	0.766062	0.751419
	1479.36				0.787868	0.767732	0.753001
	1482.58				0.787849	0.766586	0.751836
	1485.79				0.787515	0.763879	0.750439
	1489.01				0.787346	0.765768	0.750668
	1492.22				0.787153	0.765729	0.749809
	1495.44				0.785285	0.764957	0.749409
	1498.66				0.78393	0.766038	0.749268
	1501.87				0.78397	0.763736	0.74749
	1505.09				0.783709	0.762547	0.745469
	1508.3				0.78389	0.761963	0.745867
	1511.52				0.782472	0.763164	0.745456
	1514.74				0.78273	0.761094	0.744468
	1517.95				0.780773	0.761273	0.745073
	1521.17				0.781401	0.760888	0.744935
	1524.38				0.782415	0.760797	0.743678
	1527.6				0.780517	0.761518	0.744176
	1530.82				0.780351	0.763648	0.745251
	1534.03				0.782191	0.761428	0.743409
	1537.25				0.781139	0.761517	0.744137
	1540.46				0.78148	0.761801	0.743747
	1543.68				0.780583	0.760441	0.743017
	1546.9				0.780883	0.761797	0.743588
	1550.11				0.781587	0.760192	0.742007
	1553.33				0.782128	0.761038	0.742694
	1556.54				0.779154	0.761051	0.743238
	1559.76				0.779963	0.758691	0.741876
	1562.98				0.780302	0.759749	0.741619
	1566.19				0.776359	0.758318	0.741916
	1569.41				0.776842	0.757746	0.740014
	1572.62				0.776385	0.756909	0.738991
	1575.84				0.777123	0.756834	0.73914
	1579.06				0.776046	0.755936	0.738497
	1582.27				0.775383	0.756636	0.739107
	1585.49				0.775628	0.75775	0.737438
	1588.7				0.775115	0.755019	0.736659
	1591.92				0.773503	0.755195	0.736166
	1595.14				0.775187	0.755974	0.736469
	1598.35				0.773213	0.755086	0.735674
	1601.57				0.772702	0.755869	0.735952
	1604.78				0.771046	0.755122	0.735525
	1608				0.772337	0.755629	0.734616
	1611.22				0.771632	0.752327	0.733214
	1614.43				0.77074	0.752683	0.732379
	1617.65				0.769506	0.75422	0.733695
	1620.86				0.768225	0.751611	0.731794
	1624.08				0.770385	0.7532	0.730689
	1627.3				0.7673	0.750812	0.729698
	1630.51				0.767768	0.749102	0.728819
	1633.73				0.7673	0.749999	0.728331
	1636.94				0.76524	0.750066	0.728848
	1640.16				0.7655	0.749829	0.72864
	1643.38				0.76645	0.75042	0.727591
	1646.59				0.765802	0.747918	0.726692
	1649.81				0.763987	0.749518	0.727116
	1653.02				0.764799	0.748335	0.726621
	1656.24				0.765362	0.748132	0.726212
	1659.46				0.764812	0.746806	0.724876
	1662.67				0.765358	0.750211	0.726079
	1665.89				0.765098	0.751135	0.727197
	1669.1				0.764622	0.749021	0.72591
	1672.32				0.764384	0.74772	0.724199
	1675.54				0.764033	0.748327	0.7255
	1678.75				0.763232	0.74707	0.724738
	1681.97				0.762242	0.747698	0.722913
	1685.18				0.762037	0.746969	0.723401
	1688.4				0.762319	0.747926	0.723825
	1691.62				0.762159	0.746108	0.72302
	1694.83				0.762067	0.745505	0.722036
	1698.05				0.761124	0.746741	0.723137
	1701.26				0.760846	0.746968	0.722614
	1704.48				0.759257	0.744583	0.721195
	1707.7				0.760032	0.744665	0.720829
	1710.91				0.760272	0.746108	0.721439
	1714.13				0.760107	0.746256	0.721455
	1717.34				0.758255	0.744775	0.719449
	1720.56				0.75791	0.744178	0.719001
	1723.78				0.75715	0.744475	0.718699
	1726.99				0.756369	0.74293	0.716619
	1730.21				0.755726	0.742358	0.716378
	1733.42				0.754592	0.740018	0.715398
	1736.64				0.753604	0.741404	0.714747
	1739.86				0.753866	0.739659	0.715553
	1743.07				0.754784	0.739814	0.715287
	1746.29				0.75207	0.740294	0.713438
	1749.5				0.751984	0.739868	0.712545
	1752.72				0.750168	0.740375	0.712071
	1755.94				0.749787	0.737249	0.71079
	1759.15				0.749129	0.73572	0.710954
	1762.37				0.748089	0.736633	0.709971
	1765.58				0.747801	0.736346	0.709711
	1768.8				0.748439	0.734738	0.709542
	1772.02				0.747302	0.735808	0.709513
	1775.23				0.744771	0.722641	0.708534
	1778.45				0.742309	0.717684	0.705583
	1781.66				0.735933	0.71778	0.705316
	1784.88				0.735305	0.717416	0.705123
	1788.1				0.734498	0.714536	0.703555
	1791.31				0.733748	0.716496	0.704435
	1794.53				0.734703	0.716045	0.704889
	1797.74				0.732868	0.716105	0.702982
	1800.96				0.732694	0.715179	0.703343
	1804.18				0.733728	0.715278	0.702641
	1807.39				0.732009	0.714421	0.70192
	1810.61				0.733044	0.713191	0.700998
	1813.82				0.732002	0.712971	0.700661
	1817.04				0.731311	0.711033	0.699897
	1820.26				0.73115	0.711576	0.699652
	1823.47				0.730642	0.713597	0.700353
	1826.69				0.72957	0.710384	0.697939
	1829.9				0.730284	0.709933	0.69814
	1833.12				0.728279	0.710377	0.698662
	1836.34				0.728614	0.710973	0.698493
	1839.55				0.729011	0.711532	0.697855
	1842.77				0.726943	0.710136	0.697151
	1845.98				0.728833	0.709378	0.696122
	1849.2				0.727028	0.709263	0.696272
	1852.42				0.727183	0.709959	0.696779
	1855.63				0.726546	0.708824	0.694675
	1858.85				0.725393	0.706634	0.694192
	1862.06				0.725345	0.705599	0.693071
	1865.28				0.724391	0.706469	0.692884
	1868.5				0.723766	0.706635	0.693346
	1871.71				0.723491	0.705576	0.69253
	1874.93				0.722744	0.705705	0.69306
	1878.14				0.72255	0.706071	0.691967
	1881.36				0.722987	0.704459	0.691592
	1884.58				0.722824	0.705356	0.690959
	1887.79				0.72083	0.705611	0.690779
	1891.01				0.721646	0.703764	0.690444
	1894.22				0.721338	0.704798	0.690845
	1897.44				0.722499	0.706065	0.69104
	1900.66				0.722304	0.704656	0.690252
	1903.87				0.721117	0.703262	0.688899
	1907.09				0.722014	0.704381	0.68998
	1910.3				0.721753	0.704381	0.689993
	1913.52				0.719036	0.703076	0.68976
	1916.74				0.718945	0.70556	0.68887
	1919.95				0.720559	0.704076	0.689372
	1923.17				0.720249	0.70292	0.687949
	1926.38				0.717668	0.7006	0.686717
