# Supplementary material for: A method for ultrafast tissue clearing that preserves fluorescence for multimodal and longitudinal brain imaging
Source: BMC Biol. 2022 Mar 29;20:77. doi: 10.1186/s12915-022-01275-6 (PMC8966190; doi:10.1186/s12915-022-01275-6)
Supplement: Supplementary file 11 — Additional file 11: The individual raw data values of figures and Additional files for number of replicates ≤ 6. All the data are cited in the figure legend. [file 12915_2022_1275_MOESM11_ESM.zip › Table S5.xlsx]

## Sheet: Sheet1
Distance_(microns)	PBS	AKS
0	13.667	27
0.4143	13.119	27.978
0.8286	14.672	24.146
1.243	12.836	18.188
1.6573	12.258	16.145
2.0716	12.435	13.451
2.4859	11.869	14.178
2.9002	11.959	14.935
3.3146	11.39	14.033
3.7289	11.045	15.192
4.1432	11.259	15.256
4.5575	11.897	15.883
4.9718	12	15.547
5.3862	12.302	17.015
5.8005	13.214	15.751
6.2148	11.667	14.432
6.6291	11.722	14.037
7.0434	11.972	14.186
7.4578	11.642	12.541
7.8721	11.45	12.272
8.2864	11.54	13.522
8.7007	12.332	13.099
9.115	12.568	13.365
9.5294	13.335	13.921
9.9437	13.067	14.173
10.358	13.446	13.427
10.7723	12.199	13.91
11.1867	12.871	13.405
11.601	13.969	13.351
12.0153	12.646	13.044
12.4296	13.656	12.708
12.8439	12.223	13.255
13.2583	13.219	13.315
13.6726	13.705	12.729
14.0869	13.649	12.077
14.5012	12.808	12.245
14.9155	12.372	12.031
15.3299	12.037	12.555
15.7442	12.271	17.388
16.1585	18.763	35.07
16.5728	30.37	51.938
16.9871	38.623	72.371
17.4015	53.767	89.402
17.8158	71.702	97.971
18.2301	77.256	105.445
18.6444	83.648	116.104
19.0587	88.357	123.408
19.4731	101.987	139.68
19.8874	113.717	143.77
20.3017	116.391	158.87
20.716	127.943	172.582
21.1303	124.164	167.164
21.5447	136.143	172.049
21.959	131.819	171.646
22.3733	130.955	166.447
22.7876	128.328	174.132
23.2019	135.8	180.979
23.6163	131.952	186.325
24.0306	137.401	183.907
24.4449	139.702	186.71
24.8592	146.417	187.917
25.2735	138.735	182.476
25.6879	142.47	178.809
26.1022	134.581	177.66
26.5165	131.015	171.514
26.9308	133.685	167.665
27.3451	129.523	167.328
27.7595	124.923	166.878
28.1738	123.12	175.255
28.5881	125.439	172.787
29.0024	134.767	176.174
29.4167	129.37	177.19
29.8311	128.056	176.364
30.2454	123.916	177.498
30.6597	121.878	162.751
31.074	117.344	158.547
31.4883	115.546	149.739
31.9027	113.689	147.841
32.317	101.965	134.24
32.7313	89.06	126.674
33.1456	83.037	117.519
33.56	78.61	105.445
33.9743	68.673	98.088
34.3886	59.738	81.288
34.8029	46.35	70.617
35.2172	34.648	53.83
35.6316	23.527	39.471
36.0459	15.009	23.631
36.4602	12.116	14.068
36.8745	12	11.439
37.2888	14.476	12.931
37.7032	15.263	15.565
38.1175	14.799	15.678
38.5318	12.547	15.379
38.9461	13.383	14.65
39.3604	14.424	13.351
39.7748	14.983	13.977
40.1891	14.557	16.221
40.6034	15.445	16.569
41.0177	14.043	17.117
41.432	13.568	17.435
41.8464	12.88	17.012
42.2607	14.377	19.86
42.675	14.593	17.325
43.0893	14.231	16.506
43.5036	12.659	15.766
43.918	12.367	13.293
44.3323	11.665	13.517
44.7466	12.322	12.943
45.1609	12.675	13.759
45.5752	12.612	13.997
45.9896	11.308	14
46.4039	11.992	12.44
46.8182	12	11.421
47.2325	11.008	11.995
47.6468	11.759	12.607
48.0612	11.004	11.009
48.4755	11.788	12.178
48.8898	11.999	11.823
49.3041	11.001	11.001
49.7184	11	11
