# Supplementary material for: A method for ultrafast tissue clearing that preserves fluorescence for multimodal and longitudinal brain imaging
Source: BMC Biol. 2022 Mar 29;20:77. doi: 10.1186/s12915-022-01275-6 (PMC8966190; doi:10.1186/s12915-022-01275-6)
Supplement: Supplementary file 11 — Additional file 11: The individual raw data values of figures and Additional files for number of replicates ≤ 6. All the data are cited in the figure legend. [file 12915_2022_1275_MOESM11_ESM.zip › Table S8.xlsx]

## Sheet: Sheet1
	Time(s)	PBS			AKS
	0	35.4441	37.5838	38.8739	76.1898	72.2353	76.1898
	3.216	34.7227	36.8266	38.0942	75.1093	71.0657	75.1093
	6.432	34.1572	36.2368	37.434	74.237	70.1827	74.237
	9.648	33.6101	35.6835	36.8647	73.5431	69.436	73.5431
	12.864	33.1864	35.2143	36.3718	72.8413	68.7893	72.8413
	16.08	32.7735	34.7847	35.9264	72.2479	68.2016	72.2479
	19.296	32.3901	34.3832	35.525	71.7379	67.6902	71.7379
	22.512	31.9999	33.9914	35.1461	71.2243	67.1428	71.2243
	25.728	31.6845	33.6826	34.7778	70.7775	66.7079	70.7775
	28.944	31.3492	33.335	34.4252	70.281	66.2074	70.281
	32.16	31.076	33.0195	34.1046	69.862	65.7991	69.862
	35.376	30.7824	32.7231	33.7992	69.4765	65.3223	69.4765
	38.592	30.4763	32.4124	33.4893	69.021	64.9292	69.021
	41.808	30.2267	32.1722	33.2174	68.6466	64.5818	68.6466
	45.024	29.9702	31.8977	32.9512	68.2551	64.2341	68.2551
	48.24	29.7337	31.6514	32.6774	67.8891	63.8544	67.8891
	51.456	29.5066	31.3908	32.4368	67.5351	63.4766	67.5351
	54.672	29.293	31.15	32.1854	67.1836	63.1349	67.1836
	57.888	29.0738	30.9221	31.9549	66.8101	62.7773	66.8101
	61.104	28.8402	30.6972	31.7152	66.5148	62.5006	66.5148
	64.32	28.6297	30.4729	31.4903	66.1648	62.1392	66.1648
	67.536	28.4349	30.2755	31.2672	65.8182	61.8507	65.8182
	70.752	28.2376	30.0594	31.0542	65.5176	61.5533	65.5176
	73.968	28.0359	29.8416	30.8435	65.1962	61.2195	65.1962
	77.184	27.8703	29.6526	30.6572	64.9091	60.91	64.9091
	80.4	27.694	29.4818	30.4525	64.5951	60.6296	64.5951
	83.616	27.4817	29.261	30.2589	64.2981	60.3469	64.2981
	86.832	27.3124	29.0693	30.072	64.0404	60.0337	64.0404
	90.048	27.1579	28.9004	29.8557	63.7029	59.7488	63.7029
	93.264	26.9901	28.7346	29.6918	63.436	59.4871	63.436
	96.48	26.8045	28.5389	29.5172	63.1557	59.2212	63.1557
	99.696	26.6702	28.3549	29.3344	62.8544	58.9574	62.8544
	102.912	26.5105	28.1977	29.1473	62.6059	58.7347	62.6059
	106.128	26.3754	28.0457	29.008	62.3819	58.4704	62.3819
	109.344	26.2093	27.8851	28.8313	62.1087	58.2097	62.1087
	112.56	26.0528	27.7149	28.6628	61.8643	57.9892	61.8643
	115.776	25.9103	27.5596	28.5177	61.6249	57.7209	61.6249
	118.992	25.7912	27.3986	28.3298	61.362	57.5016	61.362
	122.208	25.6381	27.2636	28.1951	61.132	57.2897	61.132
	125.424	25.4959	27.0975	28.0393	60.8781	57.0144	60.8781
	128.64	25.3599	26.9624	27.8801	60.6181	56.7896	60.6181
	131.856	25.2181	26.8106	27.7417	60.3817	56.5273	60.3817
	135.072	25.0962	26.6651	27.5781	60.1902	56.3242	60.1902
	138.288	24.9498	26.5243	27.4424	59.9552	56.1419	59.9552
	141.504	24.856	26.3929	27.2968	59.7328	55.9256	59.7328
	144.72	24.6978	26.2543	27.1916	59.4802	55.6858	59.4802
	147.936	24.6043	26.1303	27.047	59.2755	55.4837	59.2755
	151.152	24.4934	25.9887	26.9029	59.0916	55.313	59.0916
	154.368	24.3585	25.8752	26.7769	58.8479	55.096	58.8479
	157.584	24.2236	25.7566	26.6342	58.6246	54.8628	58.6246
	160.8	24.1203	25.5908	26.4909	58.4257	54.6317	58.4257
	164.016	23.9872	25.4656	26.3559	58.1769	54.4177	58.1769
	167.232	23.8869	25.3544	26.2487	57.9368	54.2086	57.9368
	170.448	23.7809	25.2279	26.1164	57.7454	53.9709	57.7454
	173.664	23.6601	25.1007	25.9866	57.4971	53.7883	57.4971
	176.88	23.5525	24.9701	25.8659	57.2908	53.5865	57.2908
	180.096	23.451	24.8527	25.7272	57.0706	53.3791	57.0706
	183.312	23.3523	24.751	25.6165	56.8538	53.1968	56.8538
	186.528	23.2348	24.6352	25.5083	56.6623	52.9804	56.6623
	189.744	23.1213	24.522	25.4135	56.4357	52.7661	56.4357
	192.96	23.0096	24.3923	25.2633	56.23	52.5494	56.23
	196.176	22.9352	24.301	25.161	56.0292	52.3783	56.0292
	199.392	22.8343	24.194	25.0465	55.8126	52.1659	55.8126
	202.608	22.7569	24.09	24.9525	55.6688	51.9742	55.6688
	205.824	22.6555	23.9958	24.8559	55.4815	51.7896	55.4815
	209.04	22.5559	23.8994	24.7274	55.2276	51.6663	55.2276
	212.256	22.4804	23.7806	24.6369	55.035	51.468	55.035
	215.472	22.3699	23.6744	24.5318	54.8467	51.2612	54.8467
	218.688	22.2765	23.5808	24.4472	54.6588	51.0446	54.6588
	221.904	22.1899	23.4757	24.3258	54.4542	50.8522	54.4542
	225.12	22.0959	23.3813	24.2185	54.2717	50.738	54.2717
	228.336	22.0152	23.3005	24.1232	54.1059	50.5679	54.1059
	231.552	21.9324	23.2096	24.0309	53.94	50.3724	53.94
	234.768	21.8551	23.1152	23.9443	53.7598	50.2243	53.7598
	237.984	21.7892	23.043	23.8617	53.57	50.0847	53.57
	241.2	21.6929	22.936	23.784	53.4293	49.8937	53.4293
	244.416	21.6113	22.8284	23.6696	53.2356	49.7537	53.2356
	247.632	21.5131	22.748	23.5734	53.1019	49.5658	53.1019
	250.848	21.4388	22.6459	23.4796	52.894	49.4079	52.894
	254.064	21.3989	22.5997	23.4187	52.6944	49.2348	52.6944
	257.28	21.2973	22.4888	23.3448	52.5569	49.0379	52.5569
	260.496	21.2112	22.401	23.2413	52.3441	48.9073	52.3441
	263.712	21.1412	22.3325	23.135	52.1735	48.7226	52.1735
	266.928	21.0762	22.2381	23.0776	51.9897	48.5562	51.9897
	270.144	20.9994	22.1676	22.9846	51.8035	48.3816	51.8035
	273.36	20.9333	22.0967	22.9173	51.6423	48.2349	51.6423
	276.576	20.8553	22.0053	22.8225	51.5007	48.0778	51.5007
	279.792	20.7673	21.9105	22.7361	51.3611	47.9218	51.3611
	283.008	20.7114	21.8542	22.6597	51.1477	47.7931	51.1477
	286.224	20.641	21.756	22.5906	51.014	47.6135	51.014
	289.44	20.576	21.6899	22.5181	50.8687	47.4401	50.8687
	292.656	20.5059	21.6174	22.4338	50.6874	47.2779	50.6874
	295.872	20.4401	21.5377	22.3688	50.5109	47.1344	50.5109
	299.088	20.3819	21.4632	22.2766	50.3468	46.9321	50.3468
	302.304	20.3122	21.4067	22.2158	50.1842	46.8028	50.1842
	305.52	20.2399	21.3119	22.1282	50.0163	46.645	50.0163
	308.736	20.1852	21.2566	22.0715	49.8838	46.4925	49.8838
	311.952	20.1115	21.1786	21.9972	49.6958	46.3249	49.6958
	315.168	20.0605	21.1119	21.9163	49.5005	46.1669	49.5005
	318.384	19.9916	21.0519	21.8598	49.3274	46.0138	49.3274
	321.6	19.9428	20.9911	21.7842	49.2135	45.8651	49.2135
	324.816	19.8688	20.9081	21.718	49.0657	45.6946	49.0657
	328.032	19.8216	20.8454	21.6566	48.8799	45.5395	48.8799
	331.248	19.7679	20.772	21.5904	48.7428	45.3912	48.7428
	334.464	19.7099	20.716	21.511	48.5634	45.2352	48.5634
	337.68	19.6682	20.6655	21.466	48.3858	45.0725	48.3858
	340.896	19.5771	20.5951	21.4126	48.2366	44.9533	48.2366
	344.112	19.5228	20.5192	21.3292	48.095	44.7946	48.095
	347.328	19.4668	20.4678	21.25	47.9081	44.6373	47.9081
	350.544	19.4016	20.3915	21.1907	47.8063	44.5205	47.8063
	353.76	19.3571	20.349	21.1308	47.623	44.3478	47.623
	356.976	19.2836	20.2632	21.0564	47.4836	44.1865	47.4836
	360.192	19.2388	20.2141	20.9967	47.3153	44.0267	47.3153
	363.408	19.1949	20.1403	20.9415	47.1979	43.8947	47.1979
	366.624	19.1373	20.0977	20.8745	47.0434	43.7331	47.0434
	369.84	19.0903	20.0537	20.8227	46.8891	43.6205	46.8891
	373.056	19.0339	19.9759	20.7559	46.7356	43.4691	46.7356
	376.272	18.9798	19.9176	20.6988	46.5861	43.3525	46.5861
	379.488	18.9314	19.8731	20.6442	46.4606	43.1845	46.4606
	382.704	18.8763	19.816	20.5904	46.2964	43.0433	46.2964
	385.92	18.8352	19.7357	20.5221	46.1563	42.922	46.1563
	389.136	18.7499	19.6898	20.4739	46.0033	42.7652	46.0033
	392.352	18.715	19.6341	20.4086	45.8958	42.6566	45.8958
	395.568	18.6574	19.5676	20.3571	45.7197	42.5094	45.7197
	398.784	18.6137	19.5144	20.2924	45.5685	42.3728	45.5685
	402	18.5553	19.4628	20.2327	45.4241	42.2447	45.4241
	405.216	18.5083	19.4102	20.1832	45.2817	42.0906	45.2817
	408.432	18.4728	19.3525	20.1347	45.1563	41.9389	45.1563
	411.648	18.4199	19.3075	20.0729	44.9904	41.8107	44.9904
	414.864	18.3718	19.2509	20.02	44.8554	41.6716	44.8554
	418.08	18.3245	19.2029	19.9689	44.6926	41.5434	44.6926
	421.296	18.2766	19.144	19.9213	44.5759	41.4354	44.5759
	424.512	18.232	19.107	19.8594	44.4478	41.3082	44.4478
	427.728	18.1746	19.0398	19.8067	44.3237	41.1755	44.3237
	430.944	18.1362	18.9831	19.7504	44.188	41.0296	44.188
	434.16	18.096	18.9409	19.6943	44.0336	40.908	44.0336
	437.376	18.0446	18.8962	19.6536	43.9436	40.8145	43.9436
	440.592	18.0165	18.8431	19.6057	43.7848	40.6677	43.7848
	443.808	17.9763	18.8005	19.5584	43.6498	40.5524	43.6498
	447.024	17.9235	18.7556	19.5084	43.5427	40.4218	43.5427
	450.24	17.8829	18.7146	19.4625	43.4312	40.337	43.4312
	453.456	17.837	18.6642	19.4065	43.2984	40.175	43.2984
	456.672	17.7965	18.6126	19.3598	43.1504	40.0714	43.1504
	459.888	17.7503	18.5672	19.3162	43.0368	39.9572	43.0368
	463.104	17.7148	18.5425	19.2647	42.9137	39.8308	42.9137
	466.32	17.6939	18.4849	19.2237	42.7706	39.6952	42.7706
	469.536	17.6545	18.4472	19.1826	42.6331	39.5679	42.6331
	472.752	17.6194	18.4011	19.1426	42.4964	39.4533	42.4964
	475.968	17.5539	18.3473	19.0968	42.3369	39.3245	42.3369
	479.184	17.5227	18.3001	19.0432	42.2087	39.1627	42.2087
	482.4	17.4853	18.2577	19.0113	42.0717	39.1041	42.0717
	485.616	17.44	18.218	18.9578	41.9544	38.957	41.9544
	488.832	17.408	18.1811	18.9168	41.8471	38.8533	41.8471
	492.048	17.3682	18.1376	18.8767	41.7258	38.7565	41.7258
	495.264	17.3383	18.0882	18.8326	41.6124	38.619	41.6124
	498.48	17.3025	18.0449	18.7947	41.5195	38.5442	41.5195
	501.696	17.2633	18.0116	18.7387	41.3964	38.3925	41.3964
	504.912	17.2251	17.9771	18.7059	41.2787	38.2881	41.2787
	508.128	17.1973	17.9379	18.6663	41.1595	38.1808	41.1595
	511.344	17.1567	17.8889	18.6173	41.0547	38.0835	41.0547
	514.56	17.1223	17.8487	18.5871	40.9352	37.9723	40.9352
	517.776	17.0744	17.8152	18.5623	40.7865	37.8806	40.7865
	520.992	17.0572	17.7873	18.5108	40.6786	37.7397	40.6786
	524.208	17.0147	17.7484	18.4631	40.544	37.6181	40.544
	527.424	16.9898	17.7129	18.4404	40.4262	37.5378	40.4262
	530.64	16.965	17.6832	18.3984	40.3135	37.4269	40.3135
	533.856	16.9246	17.6525	18.3645	40.1959	37.2972	40.1959
	537.072	16.9071	17.6028	18.3367	40.0754	37.2068	40.0754
	540.288	16.8755	17.5855	18.2903	39.9664	37.1109	39.9664
	543.504	16.8367	17.5598	18.2624	39.8635	36.9787	39.8635
	546.72	16.8013	17.4891	18.2267	39.7331	36.8574	39.7331
	549.936	16.7628	17.4558	18.1773	39.6143	36.7604	39.6143
	553.152	16.732	17.4159	18.1473	39.4939	36.6569	39.4939
	556.368	16.6993	17.388	18.1052	39.4088	36.5731	39.4088
	559.584	16.6717	17.3506	18.0642	39.3136	36.4557	39.3136
	562.8	16.6399	17.3158	18.0441	39.2079	36.3564	39.2079
	566.016	16.6161	17.2781	17.9968	39.106	36.2668	39.106
	569.232	16.5842	17.2478	17.9722	38.9805	36.1626	38.9805
	572.448	16.5326	17.2034	17.9368	38.88	36.0935	38.88
	575.664	16.5143	17.1775	17.8899	38.7815	35.9735	38.7815
	578.88	16.477	17.1277	17.8541	38.6707	35.8781	38.6707
	582.096	16.4341	17.0909	17.8205	38.5521	35.7656	38.5521
	585.312	16.4106	17.0655	17.77	38.4541	35.6789	38.4541
	588.528	16.3861	17.0345	17.7384	38.3401	35.5569	38.3401
	591.744	16.3639	17.001	17.7106	38.2536	35.4661	38.2536
	594.96	16.3249	16.9704	17.683	38.1218	35.3713	38.1218
	598.176	16.2956	16.9355	17.6503	38.0297	35.2609	38.0297
	601.392	16.2646	16.8884	17.611	37.9214	35.1603	37.9214
	604.608	16.2449	16.8766	17.5783	37.803	35.0513	37.803
	607.824	16.218	16.8415	17.5338	37.6908	34.9754	37.6908
	611.04	16.19	16.8153	17.5137	37.6429	34.8866	37.6429
	614.256	16.1623	16.7849	17.4806	37.5293	34.7959	37.5293
	617.472	16.1356	16.7529	17.449	37.4328	34.7053	37.4328
	620.688	16.1125	16.7276	17.4311	37.3158	34.6242	37.3158
	623.904	16.0766	16.7011	17.381	37.2172	34.5216	37.2172
	627.12	16.0548	16.6581	17.3545	37.1164	34.4345	37.1164
	630.336	16.0264	16.6318	17.3186	37.0012	34.3424	37.0012
	633.552	15.9973	16.6022	17.2845	36.8907	34.2275	36.8907
	636.768	15.9662	16.5737	17.2553	36.823	34.1489	36.823
	639.984	15.9417	16.5416	17.2308	36.7219	34.052	36.7219
	643.2	15.9111	16.5105	17.2026	36.6301	33.9896	36.6301
	646.416	15.8887	16.4902	17.1704	36.5229	33.8654	36.5229
	649.632	15.8612	16.4638	17.13	36.415	33.7614	36.415
	652.848	15.8457	16.427	17.0871	36.3115	33.6747	36.3115
	656.064	15.8143	16.3949	17.0857	36.2268	33.5858	36.2268
	659.28	15.7823	16.3623	17.0349	36.1419	33.4769	36.1419
	662.496	15.7521	16.3315	17.0125	36.0239	33.4061	36.0239
	665.712	15.7365	16.3105	16.974	35.9475	33.3148	35.9475
	668.928	15.7107	16.2722	16.9692	35.8512	33.2558	35.8512
	672.144	15.6755	16.2538	16.9265	35.7758	33.1611	35.7758
	675.36	15.653	16.2112	16.9017	35.6493	33.0671	35.6493
	678.576	15.6292	16.1987	16.8602	35.5497	32.9633	35.5497
	681.792	15.6085	16.1737	16.8457	35.4826	32.8627	35.4826
	685.008	15.5921	16.1595	16.8173	35.372	32.8062	35.372
	688.224	15.5623	16.1122	16.7814	35.2938	32.6951	35.2938
	691.44	15.533	16.086	16.7485	35.232	32.6418	35.232
	694.656	15.5167	16.0651	16.7292	35.108	32.5592	35.108
	697.872	15.4974	16.0298	16.6845	35.0113	32.482	35.0113
	701.088	15.4733	16.0235	16.6711	34.9502	32.4064	34.9502
	704.304	15.4346	15.9906	16.6473	34.8568	32.2996	34.8568
	707.52	15.4196	15.9631	16.6137	34.7517	32.2612	34.7517
	710.736	15.3932	15.9317	16.5926	34.6615	32.1407	34.6615
	713.952	15.3721	15.9052	16.5618	34.5739	32.077	34.5739
	717.168	15.3513	15.8874	16.5283	34.4807	31.9707	34.4807
	720.384	15.3239	15.8625	16.5181	34.4274	31.91	34.4274
	723.6	15.3096	15.8388	16.4841	34.3179	31.8008	34.3179
	726.816	15.2961	15.8129	16.469	34.2351	31.7508	34.2351
	730.032	15.2746	15.7955	16.4443	34.1342	31.6705	34.1342
	733.248	15.2383	15.77	16.4329	34.0686	31.5837	34.0686
	736.464	15.2183	15.7478	16.3887	33.9646	31.4916	33.9646
	739.68	15.2053	15.7209	16.3656	33.8734	31.4446	33.8734
	742.896	15.1883	15.7036	16.3386	33.8085	31.3445	33.8085
	746.112	15.1475	15.6727	16.3166	33.7351	31.2777	33.7351
	749.328	15.1544	15.6611	16.2972	33.6623	31.2023	33.6623
	752.544	15.1136	15.6253	16.2731	33.5612	31.1412	33.5612
	755.76	15.1048	15.6042	16.2425	33.4989	31.0547	33.4989
	758.976	15.079	15.5867	16.2236	33.4225	30.9736	33.4225
	762.192	15.0691	15.5684	16.2021	33.3031	30.9031	33.3031
	765.408	15.045	15.5402	16.1791	33.2563	30.8176	33.2563
	768.624	15.0396	15.5234	16.1496	33.1638	30.7562	33.1638
	771.84	14.9972	15.492	16.1187	33.092	30.6908	33.092
	775.056	14.969	15.4645	16.0942	33.0111	30.6171	33.0111
	778.272	14.9546	15.4443	16.0651	32.9335	30.5498	32.9335
	781.488	14.9366	15.4226	16.0504	32.8515	30.4622	32.8515
	784.704	14.9184	15.4024	16.0353	32.771	30.3783	32.771
	787.92	14.899	15.3762	16.0027	32.7053	30.3305	32.7053
	791.136	14.8838	15.368	15.9956	32.6269	30.2648	32.6269
	794.352	14.8644	15.3363	15.9637	32.5434	30.1898	32.5434
	797.568	14.8395	15.3207	15.951	32.4499	30.104	32.4499
	800.784	14.8259	15.2903	15.915	32.3989	30.0422	32.3989
	804	14.8151	15.2891	15.902	32.3242	29.9634	32.3242
	807.216	14.7867	15.2519	15.8738	32.2179	29.8839	32.2179
	810.432	14.7625	15.2182	15.8545	32.158	29.8144	32.158
	813.648	14.7455	15.2195	15.827	32.0783	29.7574	32.0783
	816.864	14.7259	15.1918	15.8117	32.0397	29.7012	32.0397
	820.08	14.7074	15.1745	15.7971	31.9597	29.62	31.9597
	823.296	14.6892	15.1622	15.7768	31.8738	29.5313	31.8738
	826.512	14.6855	15.1382	15.7567	31.7999	29.485	31.7999
	829.728	14.6748	15.121	15.7293	31.7349	29.4279	31.7349
	832.944	14.6465	15.0998	15.7092	31.6704	29.3657	31.6704
	836.16	14.6449	15.0771	15.7005	31.5844	29.2797	31.5844
	839.376	14.625	15.0627	15.6805	31.5124	29.2224	31.5124
	842.592	14.6016	15.0521	15.674	31.4332	29.1471	31.4332
	845.808	14.5877	15.0331	15.6385	31.3597	29.0856	31.3597
	849.024	14.5728	15.0159	15.6151	31.289	29.0154	31.289
	852.24	14.5555	14.9954	15.6077	31.2244	28.9577	31.2244
	855.456	14.5367	14.9719	15.5835	31.1622	28.9078	31.1622
	858.672	14.5129	14.9513	15.5649	31.0878	28.8445	31.0878
	861.888	14.4981	14.9314	15.549	31.0405	28.7617	31.0405
	865.104	14.4813	14.9144	15.5069	30.956	28.7009	30.956
	868.32	14.4649	14.897	15.4919	30.8784	28.6313	30.8784
	871.536	14.4575	14.8858	15.4803	30.8112	28.566	30.8112
	874.752	14.4308	14.8683	15.4712	30.745	28.5086	30.745
	877.968	14.427	14.8512	15.4436	30.6794	28.4278	30.6794
	881.184	14.413	14.8371	15.4278	30.6031	28.3687	30.6031
	884.4	14.4015	14.819	15.4141	30.5243	28.3143	30.5243
	887.616	14.385	14.7856	15.3888	30.4584	28.2242	30.4584
	890.832	14.3727	14.7833	15.3707	30.3778	28.1697	30.3778
	894.048	14.3535	14.7631	15.3482	30.323	28.0965	30.323
	897.264	14.3342	14.7537	15.3488	30.2386	28.0541	30.2386
	900.48	14.3084	14.7305	15.3195	30.1954	28.0076	30.1954
	903.696	14.3057	14.7148	15.3175	30.1055	27.9359	30.1055
	906.912	14.3054	14.7156	15.3015	30.063	27.8712	30.063
	910.128	14.2815	14.7007	15.2864	29.9825	27.803	29.9825
	913.344	14.2707	14.6618	15.2727	29.9479	27.7705	29.9479
	916.56	14.2531	14.6502	15.253	29.8703	27.7016	29.8703
	919.776	14.2407	14.6477	15.2347	29.813	27.6317	29.813
	922.992	14.218	14.6214	15.2202	29.746	27.5886	29.746
	926.208	14.2079	14.5972	15.2076	29.6766	27.516	29.6766
	929.424	14.2076	14.5987	15.185	29.6237	27.4469	29.6237
	932.64	14.1761	14.5803	15.1686	29.5485	27.4074	29.5485
	935.856	14.1763	14.5721	15.1381	29.4728	27.3304	29.4728
	939.072	14.1514	14.5483	15.1334	29.4088	27.2899	29.4088
	942.288	14.1424	14.5277	15.1162	29.3649	27.2313	29.3649
	945.504	14.1319	14.5194	15.105	29.3003	27.1625	29.3003
	948.72	14.1307	14.5141	15.0898	29.238	27.1242	29.238
	951.936	14.1075	14.4903	15.0829	29.1734	27.0626	29.1734
	955.152	14.0856	14.4776	15.0657	29.1148	27.0041	29.1148
	958.368	14.0857	14.4766	15.053	29.0566	26.9485	29.0566
	961.584	14.0723	14.4672	15.0391	29.0074	26.9143	29.0074
	964.8	14.0659	14.444	15.0106	28.9474	26.8443	28.9474
	968.016	14.0524	14.4383	15.0086	28.8893	26.7902	28.8893
	971.232	14.0387	14.414	14.9912	28.8258	26.7437	28.8258
	974.448	14.0352	14.4105	14.9778	28.7512	26.6946	28.7512
	977.664	14.017	14.3999	14.9693	28.7125	26.6318	28.7125
	980.88	14.0146	14.3685	14.9529	28.6573	26.5795	28.6573
	984.096	13.9975	14.361	14.9379	28.5897	26.5382	28.5897
	987.312	13.9871	14.3517	14.9164	28.5248	26.4615	28.5248
	990.528	13.9724	14.3254	14.9134	28.4663	26.4008	28.4663
	993.744	13.9593	14.3192	14.9108	28.4287	26.3801	28.4287
	996.96	13.9483	14.2983	14.8712	28.3553	26.2993	28.3553
	1000.18	13.9325	14.2924	14.873	28.293	26.2686	28.293
	1003.39	13.9167	14.2762	14.8677	28.2407	26.1991	28.2407
	1006.61	13.9209	14.2684	14.8423	28.1778	26.1532	28.1778
	1009.82	13.9052	14.2657	14.8353	28.1244	26.0826	28.1244
	1013.04	13.8907	14.2435	14.8163	28.082	26.0567	28.082
	1016.26	13.8757	14.2225	14.7946	28.0319	26.0158	28.0319
	1019.47	13.8665	14.2203	14.7962	27.9797	25.9494	27.9797
	1022.69	13.848	14.1956	14.7747	27.9225	25.9054	27.9225
	1025.9	13.8451	14.1992	14.7661	27.8601	25.8488	27.8601
	1029.12	13.8358	14.1813	14.7516	27.7976	25.8065	27.7976
	1032.34	13.8119	14.1627	14.7273	27.754	25.7261	27.754
	1035.55	13.7896	14.1367	14.7247	27.6882	25.7003	27.6882
	1038.77	13.7857	14.1338	14.7028	27.6589	25.6426	27.6589
	1041.98	13.7623	14.1239	14.6953	27.5886	25.5776	27.5886
	1045.2	13.7586	14.1108	14.6786	27.5394	25.5586	27.5394
	1048.42	13.7449	14.0857	14.6674	27.4667	25.4769	27.4667
	1051.63	13.7399	14.0781	14.6451	27.4253	25.4432	27.4253
	1054.85	13.7344	14.0619	14.6428	27.3728	25.3952	27.3728
	1058.06	13.7166	14.0502	14.6304	27.3288	25.3404	27.3288
	1061.28	13.7026	14.0471	14.6141	27.2519	25.2992	27.2519
	1064.5	13.6963	14.0379	14.599	27.2197	25.2487	27.2197
	1067.71	13.687	14.0184	14.5981	27.1664	25.2013	27.1664
	1070.93	13.671	14.0125	14.5754	27.1069	25.1486	27.1069
	1074.14	13.6622	14.0014	14.5598	27.0624	25.1166	27.0624
	1077.36	13.6544	13.9797	14.5552	27.0093	25.08	27.0093
	1080.58	13.6467	13.9735	14.5484	26.961	25.0507	26.961
	1083.79	13.6291	13.963	14.5214	26.9082	24.9889	26.9082
	1087.01	13.6107	13.9417	14.5059	26.8709	24.94	26.8709
	1090.22	13.6229	13.9398	14.4996	26.7999	24.8702	26.7999
	1093.44	13.606	13.9323	14.4996	26.7597	24.8408	26.7597
	1096.66	13.6026	13.9316	14.4816	26.7105	24.7741	26.7105
	1099.87	13.5904	13.9137	14.4669	26.6521	24.7429	26.6521
	1103.09	13.5659	13.8977	14.4494	26.6143	24.6942	26.6143
	1106.3	13.5595	13.8825	14.4472	26.5543	24.6449	26.5543
	1109.52	13.5472	13.8656	14.441	26.5163	24.6021	26.5163
	1112.74	13.54	13.8532	14.4168	26.4515	24.5686	26.4515
	1115.95	13.5326	13.8412	14.402	26.4121	24.5313	26.4121
	1119.17	13.527	13.8385	14.4022	26.3642	24.4851	26.3642
	1122.38	13.5041	13.829	14.3833	26.3122	24.4069	26.3122
	1125.6	13.5038	13.8216	14.3694	26.2765	24.4188	26.2765
	1128.82	13.4901	13.8189	14.3656	26.2323	24.3582	26.2323
	1132.03	13.4816	13.7861	14.3588	26.1931	24.2963	26.1931
	1135.25	13.4717	13.7805	14.3317	26.1407	24.2816	26.1407
	1138.46	13.4606	13.7778	14.3223	26.0957	24.2371	26.0957
	1141.68	13.465	13.7615	14.3066	26.05	24.1932	26.05
	1144.9	13.4357	13.7537	14.2998	26.0181	24.1355	26.0181
	1148.11	13.4281	13.7524	14.2914	25.9639	24.1197	25.9639
	1151.33	13.4195	13.7308	14.2962	25.955	24.0727	25.955
	1154.54	13.4124	13.7117	14.2574	25.8818	24.0336	25.8818
	1157.76	13.4035	13.7135	14.2522	25.8398	23.9928	25.8398
	1160.98	13.3852	13.6929	14.2401	25.8054	23.9624	25.8054
	1164.19	13.3824	13.688	14.2307	25.7588	23.9263	25.7588
	1167.41	13.357	13.6702	14.2078	25.7149	23.8845	25.7149
	1170.62	13.3523	13.6488	14.2028	25.6739	23.82	25.6739
	1173.84	13.348	13.6511	14.1843	25.6134	23.79	25.6134
	1177.06	13.3387	13.6394	14.1776	25.581	23.7407	25.581
	1180.27	13.3301	13.6248	14.1646	25.533	23.7126	25.533
	1183.49	13.3215	13.6113	14.1466	25.4612	23.6682	25.4612
	1186.7	13.309	13.6106	14.1484	25.4373	23.6299	25.4373
	1189.92	13.3027	13.593	14.1237	25.3806	23.5786	25.3806
	1193.14	13.2942	13.5798	14.1186	25.3495	23.5428	25.3495
	1196.35	13.2844	13.5718	14.1223	25.327	23.5149	25.327
	1199.57	13.2745	13.5578	14.0957	25.2579	23.4631	25.2579
	1202.78	13.2601	13.5544	14.0842	25.2127	23.4268	25.2127
	1206	13.2474	13.5316	14.0642	25.1666	23.3859	25.1666
	1209.22	13.2384	13.5466	14.0673	25.1348	23.355	25.1348
	1212.43	13.2416	13.5221	14.0429	25.0899	23.3042	25.0899
	1215.65	13.2263	13.5057	14.0417	25.0497	23.2809	25.0497
	1218.86	13.2106	13.5089	14.0339	25.0056	23.2408	25.0056
	1222.08	13.2073	13.4913	14.0049	24.9663	23.1749	24.9663
	1225.3	13.1967	13.4708	14.0145	24.9236	23.1657	24.9236
	1228.51	13.1868	13.4656	13.9827	24.8834	23.1198	24.8834
	1231.73	13.169	13.4457	13.9849	24.8313	23.0709	24.8313
	1234.94	13.1802	13.4528	13.9632	24.8064	23.0315	24.8064
	1238.16	13.1546	13.4465	13.9594	24.75	23.0032	24.75
	1241.38	13.1526	13.4413	13.95	24.7225	22.9611	24.7225
	1244.59	13.1432	13.4282	13.9389	24.671	22.9255	24.671
	1247.81	13.1373	13.4128	13.9389	24.6287	22.9021	24.6287
	1251.02	13.1363	13.4066	13.9178	24.5958	22.8625	24.5958
	1254.24	13.1144	13.3952	13.9014	24.5647	22.8253	24.5647
	1257.46	13.1131	13.3834	13.9016	24.5314	22.7765	24.5314
	1260.67	13.0968	13.3715	13.8849	24.4808	22.7494	24.4808
	1263.89	13.089	13.364	13.8777	24.4426	22.708	24.4426
	1267.1	13.0837	13.3565	13.868	24.4057	22.6876	24.4057
	1270.32	13.081	13.3433	13.8609	24.3721	22.6628	24.3721
	1273.54	13.0737	13.3425	13.8584	24.3315	22.6114	24.3315
	1276.75	13.0421	13.3295	13.8473	24.2776	22.584	24.2776
	1279.97	13.0368	13.3035	13.8132	24.2704	22.5507	24.2704
	1283.18	13.0314	13.2985	13.8034	24.2248	22.52	24.2248
	1286.4	13.0307	13.2975	13.8053	24.1827	22.4935	24.1827
	1289.62	13.0247	13.2956	13.7918	24.141	22.4603	24.141
	1292.83	13.0159	13.2741	13.7947	24.0958	22.4253	24.0958
	1296.05	13.0024	13.2705	13.7771	24.0576	22.3778	24.0576
	1299.26	12.9967	13.2539	13.7605	24.0092	22.3454	24.0092
	1302.48	12.9922	13.247	13.749	23.9774	22.3125	23.9774
	1305.7	12.9858	13.2381	13.7478	23.938	22.2603	23.938
	1308.91	12.9734	13.2343	13.7374	23.9046	22.2403	23.9046
	1312.13	12.9604	13.2137	13.7239	23.8657	22.2207	23.8657
	1315.34	12.9598	13.2199	13.7148	23.8425	22.1631	23.8425
	1318.56	12.9451	13.1939	13.7126	23.8204	22.1348	23.8204
	1321.78	12.932	13.1933	13.691	23.7659	22.1029	23.7659
	1324.99	12.9277	13.1826	13.6858	23.7278	22.0527	23.7278
	1328.21	12.9237	13.1796	13.6783	23.6993	22.0438	23.6993
	1331.42	12.9156	13.158	13.6578	23.6474	22.0138	23.6474
	1334.64	12.9094	13.1637	13.6627	23.6372	21.9789	23.6372
	1337.86	12.8962	13.1583	13.6475	23.6051	21.9679	23.6051
	1341.07	12.8912	13.1488	13.6427	23.5633	21.9185	23.5633
	1344.29	12.8784	13.1374	13.6299	23.5395	21.9027	23.5395
	1347.5	12.8689	13.1205	13.6346	23.5057	21.8779	23.5057
	1350.72	12.8654	13.1076	13.5989	23.461	21.821	23.461
	1353.94	12.8513	13.1092	13.5942	23.4389	21.8158	23.4389
	1357.15	12.8427	13.0877	13.5843	23.4052	21.7729	23.4052
	1360.37	12.8392	13.089	13.5741	23.3528	21.7274	23.3528
	1363.58	12.8335	13.068	13.5657	23.3294	21.7198	23.3294
	1366.8	12.8157	13.0667	13.5543	23.3057	21.6667	23.3057
	1370.02	12.8129	13.0622	13.5463	23.2643	21.6387	23.2643
	1373.23	12.8183	13.0629	13.5451	23.2357	21.6276	23.2357
	1376.45	12.801	13.0502	13.5335	23.2097	21.5993	23.2097
	1379.66	12.7996	13.0467	13.5351	23.1762	21.5559	23.1762
	1382.88	12.791	13.0405	13.5327	23.1253	21.5253	23.1253
	1386.1	12.7928	13.0306	13.5008	23.1047	21.507	23.1047
	1389.31	12.7865	13.0305	13.5121	23.0702	21.4905	23.0702
	1392.53	12.774	13.0185	13.5042	23.0309	21.4571	23.0309
	1395.74	12.7766	13.0093	13.4925	23.03	21.4275	23.03
	1398.96	12.767	13.008	13.4893	22.9911	21.3831	22.9911
	1402.18	12.7588	12.9931	13.4679	22.9412	21.3658	22.9412
	1405.39	12.7499	12.9904	13.4752	22.9347	21.3409	22.9347
	1408.61	12.7499	12.9803	13.467	22.9012	21.293	22.9012
	1411.82	12.7394	12.9736	13.4563	22.8683	21.2656	22.8683
	1415.04	12.734	12.9653	13.45	22.8278	21.2686	22.8278
	1418.26	12.721	12.9694	13.4341	22.7862	21.2246	22.7862
	1421.47	12.7111	12.948	13.4263	22.7936	21.1971	22.7936
	1424.69	12.7063	12.9452	13.4231	22.753	21.1707	22.753
	1427.9	12.7029	12.9311	13.4181	22.7116	21.1361	22.7116
	1431.12	12.6935	12.9298	13.4093	22.6786	21.1207	22.6786
	1434.34	12.6925	12.9115	13.3897	22.642	21.0796	22.642
	1437.55	12.678	12.9135	13.386	22.6121	21.0562	22.6121
	1440.77	12.6621	12.8993	13.3767	22.5747	21.0064	22.5747
	1443.98	12.6543	12.8955	13.3593	22.5508	20.9878	22.5508
	1447.2	12.6489	12.8766	13.3503	22.53	20.9881	22.53
	1450.42	12.6445	12.8743	13.3372	22.5075	20.9275	22.5075
	1453.63	12.6516	12.8653	13.3252	22.4594	20.9036	22.4594
	1456.85	12.6272	12.8596	13.3318	22.4473	20.903	22.4473
	1460.06	12.6298	12.8521	13.3235	22.4073	20.8733	22.4073
	1463.28	12.6201	12.8472	13.3118	22.3894	20.8441	22.3894
	1466.5	12.6138	12.8333	13.3019	22.3734	20.8146	22.3734
	1469.71	12.5948	12.8292	13.2941	22.3325	20.7854	22.3325
	1472.93	12.5867	12.8235	13.2903	22.3065	20.7665	22.3065
	1476.14	12.5848	12.8	13.2696	22.2717	20.7498	22.2717
	1479.36	12.5828	12.8182	13.2704	22.2663	20.7092	22.2663
	1482.58	12.579	12.8102	13.2684	22.2295	20.6934	22.2295
	1485.79	12.577	12.7962	13.2551	22.2075	20.6664	22.2075
	1489.01	12.5649	12.7799	13.2414	22.1839	20.6444	22.1839
	1492.22	12.566	12.7847	13.249	22.143	20.6164	22.143
	1495.44	12.5612	12.7837	13.228	22.1396	20.6039	22.1396
	1498.66	12.5503	12.7704	13.2166	22.1115	20.5809	22.1115
	1501.87	12.5411	12.761	13.2285	22.0747	20.5622	22.0747
	1505.09	12.5424	12.7664	13.229	22.0539	20.5286	22.0539
	1508.3	12.5371	12.76	13.2125	22.0289	20.5129	22.0289
	1511.52	12.5268	12.7414	13.2072	22.0093	20.4958	22.0093
	1514.74	12.5293	12.7414	13.1918	21.9693	20.4733	21.9693
	1517.95	12.5084	12.7361	13.1879	21.9555	20.4498	21.9555
	1521.17	12.5015	12.7225	13.1788	21.9352	20.4289	21.9352
	1524.38	12.4997	12.7118	13.1669	21.9194	20.422	21.9194
	1527.6	12.4864	12.7065	13.1655	21.8879	20.3846	21.8879
	1530.82	12.4896	12.6962	13.1497	21.8638	20.3513	21.8638
	1534.03	12.475	12.6833	13.1445	21.8258	20.3269	21.8258
	1537.25	12.4698	12.6751	13.1353	21.8032	20.3117	21.8032
	1540.46	12.4655	12.6774	13.1266	21.7644	20.2691	21.7644
	1543.68	12.4661	12.6618	13.1198	21.7432	20.2374	21.7432
	1546.9	12.4497	12.6629	13.1253	21.7084	20.2402	21.7084
	1550.11	12.4409	12.6615	13.1032	21.7065	20.224	21.7065
	1553.33	12.4324	12.647	13.096	21.6817	20.2054	21.6817
	1556.54	12.4491	12.651	13.0982	21.6561	20.1781	21.6561
	1559.76	12.4366	12.6456	13.0953	21.6172	20.1403	21.6172
	1562.98	12.4381	12.6417	13.0894	21.6038	20.1266	21.6038
	1566.19	12.4333	12.6341	13.0933	21.5734	20.0949	21.5734
	1569.41	12.4306	12.6329	13.0864	21.5495	20.069	21.5495
	1572.62	12.421	12.6343	13.0829	21.5202	20.0501	21.5202
	1575.84	12.4159	12.6207	13.0668	21.5024	20.018	21.5024
	1579.06	12.4068	12.6109	13.0575	21.4759	19.9978	21.4759
	1582.27	12.4098	12.6128	13.0552	21.4413	19.9848	21.4413
	1585.49	12.3958	12.6015	13.0481	21.3978	19.9559	21.3978
	1588.7	12.3852	12.5947	13.0462	21.3885	19.9358	21.3885
	1591.92	12.3964	12.5981	13.0311	21.3565	19.8976	21.3565
	1595.14	12.3832	12.5881	13.0379	21.3346	19.89	21.3346
	1598.35	12.3857	12.5887	13.0188	21.3103	19.8652	21.3103
	1601.57	12.3899	12.5842	13.0215	21.2691	19.833	21.2691
	1604.78	12.3742	12.5751	13.0154	21.2454	19.8087	21.2454
	1608	12.3697	12.5635	13.0035	21.2223	19.7858	21.2223
	1611.22	12.3499	12.5579	13.0025	21.1892	19.7581	21.1892
	1614.43	12.3512	12.5521	12.99	21.1803	19.7339	21.1803
	1617.65	12.3575	12.5539	12.9968	21.1385	19.7177	21.1385
	1620.86	12.3392	12.5418	12.9813	21.1227	19.7138	21.1227
	1624.08	12.3309	12.5268	12.9776	21.0804	19.6851	21.0804
	1627.3	12.3337	12.5276	12.9719	21.0691	19.6583	21.0691
	1630.51	12.3207	12.5218	12.9581	21.0371	19.619	21.0371
	1633.73	12.322	12.5134	12.9557	21.0064	19.5951	21.0064
	1636.94	12.311	12.5034	12.9549	20.9765	19.5765	20.9765
	1640.16	12.3056	12.507	12.9424	20.9611	19.5788	20.9611
	1643.38	12.3058	12.498	12.9181	20.9272	19.5315	20.9272
	1646.59	12.2874	12.4852	12.9237	20.9037	19.5128	20.9037
	1649.81	12.2869	12.4754	12.9083	20.8689	19.4886	20.8689
	1653.02	12.2893	12.4859	12.9091	20.8598	19.4648	20.8598
	1656.24	12.2775	12.4703	12.9043	20.819	19.4528	20.819
	1659.46	12.2748	12.4665	12.8954	20.7985	19.4262	20.7985
	1662.67	12.2715	12.4656	12.8956	20.775	19.3898	20.775
	1665.89	12.2697	12.453	12.8921	20.7632	19.3749	20.7632
	1669.1	12.2607	12.4511	12.8757	20.7166	19.3625	20.7166
	1672.32	12.2516	12.4446	12.8705	20.6844	19.333	20.6844
	1675.54	12.2592	12.4452	12.8756	20.6767	19.3103	20.6767
	1678.75	12.2451	12.4322	12.8639	20.6491	19.2905	20.6491
	1681.97	12.2461	12.4373	12.8649	20.6183	19.273	20.6183
	1685.18	12.2489	12.433	12.8593	20.5962	19.2449	20.5962
	1688.4	12.2421	12.4264	12.8548	20.5597	19.2124	20.5597
	1691.62	12.2378	12.4271	12.8483	20.5607	19.2059	20.5607
	1694.83	12.2248	12.4264	12.8482	20.5281	19.1846	20.5281
	1698.05	12.2241	12.4125	12.8318	20.4896	19.1596	20.4896
	1701.26	12.2238	12.4077	12.8381	20.4688	19.1256	20.4688
	1704.48	12.2136	12.4123	12.8303	20.4528	19.1133	20.4528
	1707.7	12.2042	12.3891	12.8233	20.4216	19.0785	20.4216
	1710.91	12.1978	12.3916	12.8136	20.4158	19.0665	20.4158
	1714.13	12.1985	12.3792	12.7953	20.3827	19.04	20.3827
	1717.34	12.1914	12.388	12.8019	20.3686	19.0379	20.3686
	1720.56	12.1903	12.3736	12.8006	20.3458	18.9971	20.3458
	1723.78	12.1835	12.3743	12.7933	20.3217	18.9648	20.3217
	1726.99	12.1741	12.3549	12.7797	20.2892	18.9539	20.2892
	1730.21	12.1559	12.3459	12.7674	20.2614	18.927	20.2614
	1733.42	12.1738	12.3557	12.7842	20.2462	18.9247	20.2462
	1736.64	12.1672	12.3436	12.7719	20.2127	18.8926	20.2127
	1739.86	12.1664	12.3481	12.7644	20.2036	18.8719	20.2036
	1743.07	12.1592	12.3442	12.7579	20.1694	18.8584	20.1694
	1746.29	12.141	12.3302	12.7526	20.169	18.8327	20.169
	1749.5	12.1509	12.3299	12.7435	20.1446	18.8282	20.1446
	1752.72	12.1451	12.3192	12.7419	20.099	18.7763	20.099
	1755.94	12.1347	12.3211	12.7342	20.0739	18.7677	20.0739
	1759.15	12.1316	12.3077	12.7305	20.0489	18.731	20.0489
	1762.37	12.125	12.3129	12.7237	20.0222	18.7291	20.0222
	1765.58	12.1234	12.2943	12.7199	20.0035	18.7086	20.0035
	1768.8	12.1202	12.2989	12.7218	19.9914	18.7	19.9914
	1772.02	12.125	12.2965	12.7164	19.98	18.6765	19.98
	1775.23	12.1247	12.306	12.7172	19.9483	18.6556	19.9483
	1778.45	12.1137	12.2879	12.7115	19.9221	18.6438	19.9221
	1781.66	12.1097	12.2865	12.7067	19.9004	18.6283	19.9004
	1784.88	12.1104	12.2877	12.6901	19.8858	18.6082	19.8858
	1788.1	12.1009	12.2754	12.6799	19.8746	18.6051	19.8746
	1791.31	12.0958	12.2691	12.6926	19.8559	18.5696	19.8559
	1794.53	12.0929	12.2683	12.6895	19.8249	18.5628	19.8249
	1797.74	12.0868	12.2648	12.6801	19.8093	18.5278	19.8093
	1800.96	12.0771	12.2586	12.6736	19.7961	18.5214	19.7961
	1804.18	12.0775	12.2552	12.6719	19.753	18.4943	19.753
	1807.39	12.0754	12.253	12.6529	19.7295	18.4674	19.7295
	1810.61	12.0687	12.2432	12.6594	19.7115	18.4461	19.7115
	1813.82	12.0702	12.2493	12.6622	19.6853	18.4237	19.6853
	1817.04	12.0706	12.2442	12.6554	19.6752	18.4099	19.6752
	1820.26	12.0666	12.2426	12.656	19.6556	18.3838	19.6556
	1823.47	12.0475	12.2226	12.6367	19.6252	18.3715	19.6252
	1826.69	12.0509	12.225	12.6325	19.5958	18.3441	19.5958
	1829.9	12.0457	12.2221	12.6268	19.5801	18.3278	19.5801
	1833.12	12.0348	12.2119	12.6242	19.559	18.3173	19.559
	1836.34	12.0438	12.2175	12.6309	19.5402	18.2822	19.5402
	1839.55	12.0407	12.211	12.6273	19.5144	18.2602	19.5144
	1842.77	12.0258	12.193	12.6162	19.4939	18.2533	19.4939
	1845.98	12.0349	12.1995	12.604	19.4846	18.2254	19.4846
	1849.2	12.0182	12.2029	12.6134	19.4635	18.2076	19.4635
	1852.42	12.0143	12.1909	12.597	19.4419	18.1937	19.4419
	1855.63	12.018	12.189	12.5958	19.416	18.1887	19.416
	1858.85	12.0174	12.1948	12.6008	19.4065	18.1559	19.4065
	1862.06	12.0108	12.1831	12.5927	19.393	18.1492	19.393
	1865.28	11.9999	12.175	12.5923	19.3632	18.1159	19.3632
	1868.5	12.0001	12.1718	12.5843	19.3403	18.1169	19.3403
	1871.71	11.9899	12.1661	12.5864	19.3278	18.0872	19.3278
	1874.93	11.999	12.1628	12.5696	19.2901	18.072	19.2901
	1878.14	11.9903	12.1572	12.5737	19.2622	18.0432	19.2622
	1881.36	11.9933	12.1588	12.5693	19.2435	18.0204	19.2435
	1884.58	11.9911	12.1582	12.5678	19.2211	17.9999	19.2211
	1887.79	11.9944	12.1574	12.5615	19.2091	17.9716	19.2091
	1891.01	11.9885	12.1555	12.5658	19.178	17.9483	19.178
	1894.22	11.9852	12.1435	12.5608	19.1446	17.9354	19.1446
	1897.44	11.9752	12.1508	12.5626	19.1345	17.9293	19.1345
	1900.66	11.9668	12.1404	12.5412	19.1022	17.904	19.1022
	1903.87	11.9619	12.1369	12.5443	19.0897	17.88	19.0897
	1907.09	11.9649	12.137	12.5431	19.0671	17.872	19.0671
	1910.3	11.9616	12.1283	12.5367	19.0578	17.8665	19.0578
	1913.52	11.954	12.1185	12.5271	19.049	17.8299	19.049
	1916.74	11.9546	12.1123	12.5249	19.0181	17.8134	19.0181
	1919.95	11.9291	12.105	12.5198	18.9962	17.7978	18.9962
	1923.17	11.9317	12.1006	12.505	18.9844	17.7823	18.9844
	1926.38	11.9321	12.0998	12.5064	18.958	17.7604	18.958
